# Supplementary material for: Synthesis and Inclusion Properties of a β-Cyclodextrin Heptaphosphoramidate
Source: Molecules. 2024 Jun 7;29(12):2714. doi: 10.3390/molecules29122714 (PMC11205585; doi:10.3390/molecules29122714)
Supplement: Supplementary file 1 [file molecules-29-02714-s001.zip]

Archive with 1 entries (1 files):
- molecules-3013033-supplementary.pdf
